# Supplementary material for: Microfibril Associated Protein 5 (MFAP5) Is Related to Survival of Ovarian Cancer Patients but Not Useful as a Prognostic Biomarker
Source: Int J Mol Sci. 2022 Dec 15;23(24):15994. doi: 10.3390/ijms232415994 (PMC9787877; doi:10.3390/ijms232415994)
Supplement: Supplementary file 1 [file ijms-23-15994-s001.zip]

Archive with 1 entries (1 files):
- ijms-2000186-supplementary.docx
